# Supplementary material for: Non-dialysis dependent chronic kidney disease is associated with high total and out-of-pocket healthcare expenditures
Source: BMC Nephrol. 2017 Jan 5;18:3. doi: 10.1186/s12882-016-0432-2 (PMC5217199; doi:10.1186/s12882-016-0432-2)
Supplement: Additional file 1: — Relevant Stata commands used in the study available in a Stata commands ‘do’ file. (DO 12 kb) [file 12882_2016_432_MOESM1_ESM.do]

**To create the condition categories after merging the household component full-year file with the 'wide' shaped medical conditions file 

*CKD  - without dialysis 
gen CKD=0
replace CKD =1 if CCCODEX1 == "158" | CCCODEX2 == "158" | CCCODEX3 == "158" | CCCODEX4  == "158"  | CCCODEX5  == "158" |  CCCODEX6 == "158" | CCCODEX7  == "158"  | CCCODEX8  == "158"|  CCCODEX9 == "158" | CCCODEX10  == "158"  | CCCODEX11  == "158"| CCCODEX12 == "158"  | CCCODEX13  == "158"|  CCCODEX14 == "158" | CCCODEX15  == "158"  | CCCODEX16 == "158"| CCCODEX17 == "158" | CCCODEX18  == "158"  | CCCODEX19 == "158"| CCCODEX20 == "158" | CCCODEX21  == "158"  | CCCODEX22 == "158"|  CCCODEX23 == "158" | CCCODEX24  == "158"  | CCCODEX25 == "158"| CCCODEX26 == "158" | CCCODEX27  == "158"  | CCCODEX28 == "158"| CCCODEX29 == "158" | CCCODEX30  == "158"  | CCCODEX31 == "158"| CCCODEX32  == "158"  | CCCODEX33 == "158"| CCCODEX34 == "158" | CCCODEX35  == "158"  | CCCODEX36 == "158"| CCCODEX37 == "158" | CCCODEX38  == "158"  | CCCODEX39 == "158"| CCCODEX40 == "158" | CCCODEX41  == "158"  | CCCODEX42 == "158" | CCCODEX43 == "158" | CCCODEX44  == "158"  | CCCODEX45 == "158"| CCCODEX46 == "158" | CCCODEX47  == "158"  | CCCODEX48 == "158"| CCCODEX49 == "158"
replace CKD =1 if ICD9CODX1 == "585" | ICD9CODX2 == "585" | ICD9CODX3 == "585" | ICD9CODX4  == "585"  | ICD9CODX5  == "585" |  ICD9CODX6 == "585" | ICD9CODX7  == "585"  | ICD9CODX8  == "585"|  ICD9CODX9 == "585" | ICD9CODX10  == "585"  | ICD9CODX11  == "585"| ICD9CODX12 == "585"  | ICD9CODX13  == "585" |  ICD9CODX14 == "585" | ICD9CODX15  == "585"  | ICD9CODX16 == "585" | ICD9CODX17 == "585" | ICD9CODX18  == "585"  | ICD9CODX19 == "585" | ICD9CODX20 == "585" | ICD9CODX21  == "585"  | ICD9CODX22 == "585" |  ICD9CODX23 == "585" | ICD9CODX24  == "585"  | ICD9CODX25 == "585" | ICD9CODX26 == "585" | ICD9CODX27  == "585"  | ICD9CODX28 == "585" | ICD9CODX29 == "585" | ICD9CODX30  == "585"  | ICD9CODX31 == "585" | ICD9CODX32  == "585"  | ICD9CODX33 == "585" | ICD9CODX34 == "585" | ICD9CODX35  == "585"  | ICD9CODX36 == "585" | ICD9CODX37 == "585" | ICD9CODX38  == "585"  | ICD9CODX39 == "585" | ICD9CODX40 == "585" | ICD9CODX41  == "585"  | ICD9CODX42 == "585" | ICD9CODX43 == "585" | ICD9CODX44  == "585"  | ICD9CODX45 == "585" | ICD9CODX46 == "585" | ICD9CODX47  == "585"  | ICD9CODX48 == "585" | ICD9CODX49 == "585"
replace CKD =0 if ICD9CODX1 == "7925" | ICD9CODX2 == "7925" | ICD9CODX3 == "7925" | ICD9CODX4  == "7925"  | ICD9CODX5  == "7925" |  ICD9CODX6 == "7925" | ICD9CODX7  == "7925"  | ICD9CODX8  == "7925"|  ICD9CODX9 == "7925" | ICD9CODX10  == "7925"  | ICD9CODX11  == "7925"| ICD9CODX12 == "7925"  | ICD9CODX13  == "7925" |  ICD9CODX14 == "7925" | ICD9CODX15  == "7925"  | ICD9CODX16 == "7925" | ICD9CODX17 == "7925" | ICD9CODX18  == "7925"  | ICD9CODX19 == "7925" | ICD9CODX20 == "7925" | ICD9CODX21  == "7925"  | ICD9CODX22 == "7925" |  ICD9CODX23 == "7925" | ICD9CODX24  == "7925"  | ICD9CODX25 == "7925" | ICD9CODX26 == "7925" | ICD9CODX27  == "7925" | ICD9CODX28 == "7925" | ICD9CODX29 == "7925" | ICD9CODX30  == "7925"  | ICD9CODX31 == "7925" | ICD9CODX32  == "7925"  | ICD9CODX33 == "7925" | ICD9CODX34 == "7925" | ICD9CODX35  == "7925"  | ICD9CODX36 == "7925" | ICD9CODX37 == "7925" | ICD9CODX38  == "7925"  | ICD9CODX39 == "7925"| ICD9CODX40 == "7925" | ICD9CODX41  == "7925"  | ICD9CODX42 == "7925" | ICD9CODX43 == "7925" | ICD9CODX44  == "7925" | ICD9CODX45 == "7925" | ICD9CODX46 == "7925" | ICD9CODX47  == "7925" | ICD9CODX48 == "7925" | ICD9CODX49 == "7925"
replace CKD =0 if ICD9CODX1 == "V451" | ICD9CODX2 == "V451" | ICD9CODX3 == "V451" | ICD9CODX4  == "V451"  | ICD9CODX5  == "V451" |  ICD9CODX6 == "V451" | ICD9CODX7  == "V451"  | ICD9CODX8  == "V451"|  ICD9CODX9 == "V451" | ICD9CODX10  == "V451"  | ICD9CODX11  == "V451"| ICD9CODX12 == "V451"  | ICD9CODX13  == "V451" |  ICD9CODX14 == "V451" | ICD9CODX15  == "V451"  | ICD9CODX16 == "V451" | ICD9CODX17 == "V451" | ICD9CODX18  == "V451"  | ICD9CODX19 == "V451" | ICD9CODX20 == "V451" | ICD9CODX21  == "V451"  | ICD9CODX22 == "V451" |  ICD9CODX23 == "V451" | ICD9CODX24  == "V451"  | ICD9CODX25 == "V451" | ICD9CODX26 == "V451" | ICD9CODX27  == "V451" | ICD9CODX28 == "V451" | ICD9CODX29 == "V451" | ICD9CODX30  == "V451"  | ICD9CODX31 == "V451" | ICD9CODX32  == "V451"  | ICD9CODX33 == "V451" | ICD9CODX34 == "V451" | ICD9CODX35  == "V451"  | ICD9CODX36 == "V451" | ICD9CODX37 == "V451" | ICD9CODX38  == "V451"  | ICD9CODX39 == "V451"| ICD9CODX40 == "V451" | ICD9CODX41  == "V451"  | ICD9CODX42 == "V451" | ICD9CODX43 == "V451" | ICD9CODX44  == "V451" | ICD9CODX45 == "V451" | ICD9CODX46 == "V451" | ICD9CODX47  == "V451" | ICD9CODX48 == "V451" | ICD9CODX49 == "V451"
replace CKD =0 if ICD9CODX1 == "V4512" | ICD9CODX2 == "V4512" | ICD9CODX3 == "V4512" | ICD9CODX4  == "V4512"  | ICD9CODX5  == "V4512" |  ICD9CODX6 == "V4512" | ICD9CODX7  == "V4512"  | ICD9CODX8  == "V4512"|  ICD9CODX9 == "V4512" | ICD9CODX10  == "V4512"  | ICD9CODX11  == "V4512"| ICD9CODX12 == "V4512"  | ICD9CODX13  == "V4512" |  ICD9CODX14 == "V4512" | ICD9CODX15  == "V4512"  | ICD9CODX16 == "V4512" | ICD9CODX17 == "V4512" | ICD9CODX18  == "V4512"  | ICD9CODX19 == "V4512" | ICD9CODX20 == "V4512" | ICD9CODX21  == "V4512"  | ICD9CODX22 == "V4512" |  ICD9CODX23 == "V4512" | ICD9CODX24  == "V4512"  | ICD9CODX25 == "V4512" | ICD9CODX26 == "V4512" | ICD9CODX27  == "V4512" | ICD9CODX28 == "V4512" | ICD9CODX29 == "V4512" | ICD9CODX30  == "V4512"  | ICD9CODX31 == "V4512" | ICD9CODX32  == "V4512"  | ICD9CODX33 == "V4512" | ICD9CODX34 == "V4512" | ICD9CODX35  == "V4512"  | ICD9CODX36 == "V4512" | ICD9CODX37 == "V4512" | ICD9CODX38  == "V4512"  | ICD9CODX39 == "V4512"| ICD9CODX40 == "V4512" | ICD9CODX41  == "V4512"  | ICD9CODX42 == "V4512" | ICD9CODX43 == "V4512" | ICD9CODX44  == "V4512" | ICD9CODX45 == "V4512" | ICD9CODX46 == "V4512" | ICD9CODX47  == "V4512" | ICD9CODX48 == "V4512" | ICD9CODX49 == "V4512"

**cancer
gen cancer=0
replace cancer =1 if CCCODEX1 == "014" | CCCODEX2 == "014" | CCCODEX3 == "014" | CCCODEX4  == "014"  | CCCODEX5  == "014" |  CCCODEX6 == "014" | CCCODEX7  == "014"  | CCCODEX8  == "014"|  CCCODEX9 == "014" | CCCODEX10  == "014"  | CCCODEX11  == "014"| CCCODEX12 == "014"  | CCCODEX13  == "014"|  CCCODEX14 == "014" | CCCODEX15  == "014"  | CCCODEX16 == "014"| CCCODEX17 == "014" | CCCODEX18  == "014"  | CCCODEX19 == "014"| CCCODEX20 == "014" | CCCODEX21  == "014"  | CCCODEX22 == "014"|  CCCODEX23 == "014" | CCCODEX24  == "014"  | CCCODEX25 == "014"| CCCODEX26 == "014" | CCCODEX27  == "014"  | CCCODEX28 == "014"| CCCODEX29 == "014" | CCCODEX30  == "014"  | CCCODEX31 == "014"| CCCODEX32  == "014"  | CCCODEX33 == "014"| CCCODEX34 == "014" | CCCODEX35  == "014"  | CCCODEX36 == "014"| CCCODEX37 == "014" | CCCODEX38  == "014"  | CCCODEX39 == "014"| CCCODEX40 == "014" | CCCODEX41  == "014"  | CCCODEX42 == "014" | CCCODEX43 == "014" | CCCODEX44  == "014"  | CCCODEX45 == "014"| CCCODEX46 == "014" | CCCODEX47  == "014"  | CCCODEX48 == "014"| CCCODEX49 == "014"
replace cancer =1 if CCCODEX1 == "024" | CCCODEX2 == "024" | CCCODEX3 == "024" | CCCODEX4  == "024"  | CCCODEX5  == "024" |  CCCODEX6 == "024" | CCCODEX7  == "024"  | CCCODEX8  == "024"|  CCCODEX9 == "024" | CCCODEX10  == "024"  | CCCODEX11  == "024"| CCCODEX12 == "024"  | CCCODEX13  == "024"|  CCCODEX14 == "024" | CCCODEX15  == "024"  | CCCODEX16 == "024"| CCCODEX17 == "024" | CCCODEX18  == "024"  | CCCODEX19 == "024"| CCCODEX20 == "024" | CCCODEX21  == "024"  | CCCODEX22 == "024"|  CCCODEX23 == "024" | CCCODEX24  == "024"  | CCCODEX25 == "024"| CCCODEX26 == "024" | CCCODEX27  == "024"  | CCCODEX28 == "024"| CCCODEX29 == "024" | CCCODEX30  == "024"  | CCCODEX31 == "024"| CCCODEX32  == "024"  | CCCODEX33 == "024"| CCCODEX34 == "024" | CCCODEX35  == "024"  | CCCODEX36 == "024"| CCCODEX37 == "024" | CCCODEX38  == "024"  | CCCODEX39 == "024"| CCCODEX40 == "024" | CCCODEX41  == "024"  | CCCODEX42 == "024" | CCCODEX43 == "024" | CCCODEX44  == "024"  | CCCODEX45 == "024"| CCCODEX46 == "024" | CCCODEX47  == "024"  | CCCODEX48 == "024"| CCCODEX49 == "024"
replace cancer =1 if CCCODEX1 == "019" | CCCODEX2 == "019" | CCCODEX3 == "019" | CCCODEX4  == "019"  | CCCODEX5  == "019" |  CCCODEX6 == "019" | CCCODEX7  == "019"  | CCCODEX8  == "019"|  CCCODEX9 == "019" | CCCODEX10  == "019"  | CCCODEX11  == "019"| CCCODEX12 == "019"  | CCCODEX13  == "019"|  CCCODEX14 == "019" | CCCODEX15  == "019"  | CCCODEX16 == "019"| CCCODEX17 == "019" | CCCODEX18  == "019"  | CCCODEX19 == "019"| CCCODEX20 == "019" | CCCODEX21  == "019"  | CCCODEX22 == "019"|  CCCODEX23 == "019" | CCCODEX24  == "019"  | CCCODEX25 == "019"| CCCODEX26 == "019" | CCCODEX27  == "019"  | CCCODEX28 == "019"| CCCODEX29 == "019" | CCCODEX30  == "019"  | CCCODEX31 == "019"| CCCODEX32  == "019"  | CCCODEX33 == "019"| CCCODEX34 == "019" | CCCODEX35  == "019"  | CCCODEX36 == "019"| CCCODEX37 == "019" | CCCODEX38  == "019"  | CCCODEX39 == "019"| CCCODEX40 == "019" | CCCODEX41  == "019"  | CCCODEX42 == "019" | CCCODEX43 == "019" | CCCODEX44  == "019"  | CCCODEX45 == "019"| CCCODEX46 == "019" | CCCODEX47  == "019"  | CCCODEX48 == "019"| CCCODEX49 == "019"

**stroke 
gen stroke=0
replace stroke =1 if CCCODEX1 == "112" | CCCODEX2 == "112" | CCCODEX3 == "112" | CCCODEX4  == "112"  | CCCODEX5  == "112" |  CCCODEX6 == "112" | CCCODEX7  == "112"  | CCCODEX8  == "112"|  CCCODEX9 == "112" | CCCODEX10  == "112"  | CCCODEX11  == "112"| CCCODEX12 == "112"  | CCCODEX13  == "112"|  CCCODEX14 == "112" | CCCODEX15  == "112"  | CCCODEX16 == "112"| CCCODEX17 == "112" | CCCODEX18  == "112"  | CCCODEX19 == "112"| CCCODEX20 == "112" | CCCODEX21  == "112"  | CCCODEX22 == "112"|  CCCODEX23 == "112" | CCCODEX24  == "112"  | CCCODEX25 == "112"| CCCODEX26 == "112" | CCCODEX27  == "112"  | CCCODEX28 == "112"| CCCODEX29 == "112" | CCCODEX30  == "112"  | CCCODEX31 == "112"| CCCODEX32  == "112"  | CCCODEX33 == "112"| CCCODEX34 == "112" | CCCODEX35  == "112"  | CCCODEX36 == "112"| CCCODEX37 == "112" | CCCODEX38  == "112"  | CCCODEX39 == "112"| CCCODEX40 == "112" | CCCODEX41  == "112"  | CCCODEX42 == "112" | CCCODEX43 == "112" | CCCODEX44  == "112"  | CCCODEX45 == "112"| CCCODEX46 == "112" | CCCODEX47  == "112"  | CCCODEX48 == "112"| CCCODEX49 == "112"
replace stroke =1 if CCCODEX1 == "109" | CCCODEX2 == "109" | CCCODEX3 == "109" | CCCODEX4  == "109"  | CCCODEX5  == "109" |  CCCODEX6 == "109" | CCCODEX7  == "109"  | CCCODEX8  == "109"|  CCCODEX9 == "109" | CCCODEX10  == "109"  | CCCODEX11  == "109"| CCCODEX12 == "109"  | CCCODEX13  == "109"|  CCCODEX14 == "109" | CCCODEX15  == "109"  | CCCODEX16 == "109"| CCCODEX17 == "109" | CCCODEX18  == "109"  | CCCODEX19 == "109"| CCCODEX20 == "109" | CCCODEX21  == "109"  | CCCODEX22 == "109"|  CCCODEX23 == "109" | CCCODEX24  == "109"  | CCCODEX25 == "109"| CCCODEX26 == "109" | CCCODEX27  == "109"  | CCCODEX28 == "109"| CCCODEX29 == "109" | CCCODEX30  == "109"  | CCCODEX31 == "109"| CCCODEX32  == "109"  | CCCODEX33 == "109"| CCCODEX34 == "109" | CCCODEX35  == "109"  | CCCODEX36 == "109"| CCCODEX37 == "109" | CCCODEX38  == "109"  | CCCODEX39 == "109"| CCCODEX40 == "109" | CCCODEX41  == "109"  | CCCODEX42 == "109" | CCCODEX43 == "109" | CCCODEX44  == "109"  | CCCODEX45 == "109"| CCCODEX46 == "109" | CCCODEX47  == "109"  | CCCODEX48 == "109"| CCCODEX49 == "109"

**Additional exclusion of respondents with dialysis identified from the outpatient visit dialysis code in MEPS
gen dialysis=0
replace dialysis =1 if DUPERSID =="XX" \**these are the person IDs with the MEPS dialysis code**\

** Respondents with more than one of the studied conditions 
gen multi=0
replace multi=1 if CKD==1 & stroke==1
replace multi=1 if CKD==1 & cancer==1
replace multi=1 if cancer==1 & stroke==1 

**Relevant variables from MEPS for the analysis                                                                           
AGE, RACE, SEX, INSCOV, POVCAT, RTHLTH, BMI, TOTEXP, TOTSLF, ratio (TOTSLF/TTLP), ANGIDX, ARTHDX, ASTHDX, CHDDX, CHOLDX, DIABDX, EMPHDX, HIBPDX, MIDX, OHRTDX

** To declare survey data                                                                                  
svyset [pweight= PERWT], strata(VARSTR) psu(VARPSU)

*Regression analyses for Table #5 in the manuscript  
svy: glm TOTEXP i.racerecode i.age i.stroke i.cancer i.CKD i.SEX i.INSCOV i.angina i.arthritis i.asthma i.coronaryheart i.highcholesterol i.diabetes i.emphysema i.highbloodpressure i.heartattack if AGE > = 21 &  dialysis!=1 & multi==0, fam (gamma) link (log)
margins, dydx (*)
svy: glm TOTSLF i.racerecode i.age i.stroke i.cancer i.CKD i.SEX i.INSCOV i.angina i.arthritis i.asthma i.coronaryheart i.highcholesterol i.diabetes i.emphysema i.highbloodpressure i.heartattack if AGE > = 21 &  dialysis!=1 & multi==0, fam (gamma) link (log)
margins, dydx (*)
